# Supplementary material for: Human H3N2 Influenza Viruses Isolated from 1968 To 2012 Show Varying Preference for Receptor Substructures with No Apparent Consequences for Disease or Spread
Source: PLoS One. 2013 Jun 21;8(6):e66325. doi: 10.1371/journal.pone.0066325 (PMC3689742; doi:10.1371/journal.pone.0066325)
Supplement: Table S1 — Glycan array binding data were processed as described in Materials and Methods. For each glycan, the percentile scores for all viruses were summed, converted to percentile rank, and the 610 glycans sorted from top to bottom score. Aggregate scores less than 15 are considered insignificant and those glycans have been omitted. (XLSX) [file pone.0066325.s003.xlsx]

## Sheet: Final data
		HAU/ml on the slide	64000	12750	16000	16000	32000	32000	800	4000	20000	32000	32000	4000	10240	25600	25600	25600	8000	25600	4000	4000	1600	4000	4140	4000	12749	12800	2872	32000	3800	3800	32000	4000	3800	8000	8000	32000	32000	2560	6400	6400	6400	5100	5333	2560	1600
		Protein µg/ml on the slide	105	20	58	108	110	175	25	75	90	55	155	50	18	18	10	15	120	6	350	250	320	250	84	100	242	100	450	350	238	219	200	100	209	285	275	50	100	60	40	20	40	140	500	80	25
		Max RFU at highest concentration	29281	2083	20020	45484	45801	44620	258	531	3057	5602	5198	2047	36182	4091	3064	4451	1678	2015	10355	7339	820	3049	2201	30508	9629	24788	963	1611	1997	1983	7561	1903	4362	12126	11372	18981	24255	889	3815	2669	11698	1133	5947	2666	14626
		Max RFU per µg/ml protein	278.867	104.15	345.172	421.148	416.373	254.971	10.32	7.08	33.9667	101.855	33.5355	40.94	2010.11	227.278	306.4	296.733	13.9833	335.833	29.5857	29.356	2.5625	12.196	26.2024	305.08	39.7893	247.88	2.14	4.60286	8.39076	9.05479	37.805	19.03	20.8708	42.5474	41.3527	379.62	242.55	14.8167	95.375	133.45	292.45	8.09286	11.894	33.325	585.04
		Max RFU per log2HAU	1833.98	152.733	1433.5	3256.82	3060.38	2981.47	26.7528	44.3765	213.96	374.321	347.326	171.071	2715.97	279.366	209.235	303.95	129.418	137.6	865.384	613.332	77.0397	254.81	183.181	2549.6	706.037	1816.79	83.8278	107.646	167.931	166.754	505.219	159.037	366.808	935.231	877.078	1268.29	1620.7	78.5202	301.728	211.091	925.192	91.9921	480.343	235.472	1374.13
		Date of Assay	9.13.11	9.20.12	9.13.11	9.13.11	9.29.11	9.29.11	10.28.11	10.28.11	10.28.11	11.9.11	11.9.11	11.9.11	12.19.11	12.7.11	12.7.11	12.8.11	12.9.11	12.8.11	4.25.11	4.25.11	4.27.11	4.27.11	5.9.11	12.20.11	9.20.12	12.20.11	4.24.12	4.24.12	6.17.11	6.17.11	3.9.12	2.6.12	6.17.11	7.7.11	7.7.11	2.7.12	2.10.12	9.19.12	9.19.12	2.9.12	2.10.12	9.19.12	3.9.11	9.19.12	6.13.12
		Array Version	V5.0	V5.1	V5.0	V5.0	V5.0	V5.0	V5.0	V5.0	V5.0	V5.0	V5.0	V5.0	V5.0	V5.0	V5.0	V5.0	V5.0	V5.0	V5.0	V5.0	V5.0	V5.0	V5.0	V5.0	V5.1	V5.0	V5.0	V5.0	V5.0	V5.0	V5.0	V5.0	V5.0	V5.0	V5.0	V5.0	V5.0	V5.1	V5.1	V5.0	V5.0	V5.1	V5.0	V5.1	V5.0
Glycan No.	Glycan Structure	Glycan Cartoon	A/Alb'y/11/1968	A/BCM/2/1968	A/Alb'y/1/1969	A/BCM/2/1969	A/Alb'y1/1970	A/BCM/1/1970	A/BCM/1/1972	A/BCM/1/1973	A/BCM/1/1974	A/Alb'y/42/1975	A/BCM/3/1975	A/BCM/1/1976	A/BCM/11/1976	A/BCM/3/1977	A/BCM/1/1978	A/BCM/1/1980	A/BCM/1/1981	A/BCM/1/1982	A/Mem/33/1983	A/Mem/2/1985	A/Mem/2/1986	A/Mem/3/1988	A/Mem/7/1990	A/BCM/1/1991	A/BCM/2/1992	A/BCM/1/1993	A/Mem/7/1994	A/New York/696/1994	A/Mem/9/1995	A/Mem/9/1996	A/OK/3003/1996	A/OK/ 5098/1996	A/Mem/5/1997	A/Mem/14/1998	A/Mem/49/1999	A/BCM/1/2001	A/BCM/1/2002	A/Mem/27/2003	A/OK/323/2003	A/OK/1992/2005	A/OK/309/2006	A/OK/483/2008	A/OK/5386/2010	A/OK/ 5342/2010	A/OK/2280/2012	Score per Glycan	Percentile
v5.1			1968	1968	1969	1969	1970	1970	1972	1973	1974	1975	1975	1976	1976	1977	1978	1980	1981	1982	1983	1985	1986	1988	1990	1991	1992	1993	1994	1994	1995	1996	1996	1996	1997	1998	1999	2001	2002	2003	2003	2005	2006	2008	2010	2010	2012
332	Neu5Aca2-6Galb1-4GlcNAcb1-3Galb1-4GlcNAcb1-3Galb1-4GlcNAcb-Sp0		60	82	30	40	57	59			35	71	78	96	58	86	85	88	81	72	68	75	62	91	88	100	80	85	79	99	100	99	15		100	97	94	97	74	82	95	89	90	97	94	61	66	3255	1
270	Neu5Aca2-6Galb1-4GlcNAcb1-3Galb1-4(Fuca1-3)GlcNAcb1-3Galb1-4(Fuca1-3)GlcNAcb-Sp0		33	60	41	28	51	49			26	78	80	100	96	86	66	86	54	78	65	62	47	78	82	63	100	98	38	38	56	61	14		36	85	93	73	92	95	85	90	94	98	60	81	100	2896	0.889708
606	Neu5Aca2-6Galb1-4GlcNAcb1-3Galb1-4GlcNAcb1-3Galb1-4GlcNAcb1-2Mana1-6(Neu5Aca2-6Galb1-4GlcNAcb1-3Galb1-4GlcNAcb1-3Galb1-4GlcNAcb1-2Mana1-3)Manb1-4GlcNAcb1-4GlcNAcb-Sp12		58		39	40	57	59		11	24	56	65	93	43	68	78	74	100	71	83	92	64	100	96	66	60	91	61	74	71	76			30	74	78	88	85	77	83	89	87	80	77		30	2748	0.84424
271	Neu5Aca2-6Galb1-4GlcNAcb1-3Galb1-4GlcNAcb-Sp0		36	47	31	25	39	37			25	66	75	91	55	74	79	78	74	83	58	73	42	71	71	62	68	80	54	72	37	23	9		7	82	88	88	91	54	52	86	72	72	55	27	22	2431	0.746851
466	Neu5Aca2-6Galb1-4GlcNAcb1-6(Neu5Aca2-6Galb1-4GlcNAcb1-2)Mana1-6(GlcNAcb1-4)(Neu5Aca2-6Galb1-4GlcNAcb1-4(Neu5Aca2-6Galb1-4GlcNAcb1-2)Mana1-3)Manb1-4GlcNAcb1-4GlcNAcb-Sp21		96	93	100	96	95	98	25	14	68	85	96	31	76	89	86	100		78	88	91	70	79	89	62	76	61	61	79			50												22			2154	0.661751
464	Neu5Aca2-6Galb1-4GlcNAcb1-4Mana1-6(GlcNAcb1-4)(Neu5Aca2-6Galb1-4GlcNAcb1-4(Neu5Aca2-6Galb1-4GlcNAcb1-2)Mana1-3)Manb1-4GlcNAcb1-4GlcNAcb-Sp21		70	89	70	72	93	93		20	75	83	96	23	80	97	76	90		79	87	83	56	80	72	52	80	58	42	41			20												22			1899	0.58341
601	Neu5Aca2-6Galb1-4GlcNAcb1-3Galb1-4GlcNAcb1-6(Galb1-3)GalNAca-Sp14		41	44	41	44	53	57			19	58	54	90	69	53	60	63	50	69	23	27	36	44	62	47	54	59	53	54						76	89	57	80	38	48	58	33	50				1853	0.569278
597	Neu5Aca2-6Galb1-4GlcNAcb1-3Galb1-4GlcNAcb1-3GalNAca-Sp14		16	32	11	14	34	29			13	52	56	72	36	38	69	53	49	73	19	19	25	54	55	44	61	64	50	69	11					84	78	75	90	52	62	86	63	80				1788	0.549309
481	Neu5Aca2-6Galb1-4 GlcNAcb1-6(Neu5Aca2-6Galb1-4GlcNAcb1-3)GalNAca-Sp14		92	74	84	87	86	86		13	48	73	72	50	82	55	63	70	16	74	23	18	32	44	49	50	61	68	55	64	9		47					31	42		28	39						1785	0.548387
502	Neu5Aca2-6GalNAcb1-4(6S)GlcNAcb-Sp8		21	44	28	21	46	44			29	66	72	62	52	69	76	70	23	84	49	53	46	68	49	34	71	38	35	42			12			13		38	51		25	59	79	49	25		20	1663	0.510906
605	Neu5Aca2-6Galb1-4GlcNAcb1-3Galb1-4GlcNAcb1-6(Neu5Aca2-6Galb1-4GlcNAcb1-3Galb1-4GlcNAcb1-3)GalNAca-Sp14		51	35	32	44	60	63			23	68	69	79	51	79	86	76	66	71	38	24	48	52	48	54	24	54	26	23						59	65	60	40		16	44		15				1643	0.504762
465	Neu5Aca2-6Galb1-4GlcNAcb1-6(Neu5Aca2-6Galb1-4GlcNAcb1-2)Mana1-6(GlcNAcb1-4)(Neu5Aca2-6Galb1-4GlcNAcb1-2Mana1-3)Manb1-4GlcNAcb1-4GlcNAcb-Sp21		68	73	52	46	73	72			31	85	81	33	86	71	65	75		61	34	19	21	40	48	21	62	62	58	62			35															1434	0.440553
367	Neu5Aca2-6GlcNAcb1-4GlcNAcb1-4GlcNAc-Sp21		47	69	43	44	57	52	21	18	96	80	80	24	61	73	58	67		57	57	36	23	67	79	48	54	51	24	17																		1403	0.431029
608	Neu5Aca2-6Galb1-4GlcNAcb1-3Galb1-4GlcNAcb1-2Mana1-6(Neu5Aca2-6Galb1-4GlcNAcb1-3Galb1-4GlcNAcb1-2Mana1-3)Manb1-4GlcNAcb1-4GlcNAcb-Sp12		52		36	41	55	56			19	57	60	70	35	45	75	58	52	61	57	68	52	60	43	30	28	42	32	52						25	17	37	42									1357	0.416897
55	Neu5Aca2-6Galb1-4GlcNAcb1-2Mana1-6(Neu5Aca2-6Galb1-4GlcNAcb1-2Mana1-3)Manb1-4GlcNAcb1-4GlcNAcb-Sp12		34	76	39	36	60	57			34	65	78	63	64	55	71	58	28	66	51	56	63	61	20	30	63	33	20	17									26						24			1348	0.414132
602	Neu5Aca2-6Galb1-4GlcNAcb1-6(Galb1-3)GalNAca-Sp14		52	40	26	33	57	55			35	69	52	54	43	36	61	39	22	47	18			33	32	43	39	44	38	82			17			47	39	43	48	10	33	41						1328	0.407988
269	Neu5Aca2-6Galb1-4GlcNAcb-Sp8		15	31	16	18	27	25			14	55	54	75	45	53	61	61	42	65	37	37	23	46	39	31	43	46	36	53						32	18	56	69		15	48		14	26			1326	0.407373
266	Neu5Aca2-6GalNAcb1-4GlcNAcb-Sp0		11	49	30		31	30			17	54	64	43	49	49	49	59		57	37	45	37	47	33	27	36	54	40	49	17		17					33	33		20	28	31	43	31			1250	0.384025
267	Neu5Aca2-6Galb1-4(6S)GlcNAcb-Sp8		23		15		31	33			29	60	65	61	48	63	49	51	28	62	60	62	41	65	39	24		36	35	28	14							47	44			32	33		48			1226	0.376651
330	Neu5Aca2-6Galb1-4GlcNAcb1-3Galb1-3GlcNAcb-Sp0		24	50	14	16	27	28				49	55	58	38	57	85	62	15	71	33	39	35	52	27	40	52	45	54	52								60	48			34						1220	0.374808
57	Neu5Aca2-6Galb1-4GlcNAcb1-2Mana1-6(Neu5Aca2-6Galb1-4GlcNAcb1-2Mana1-3)Manb1-4GlcNAcb1-4GlcNAcb-Sp24		45	60	27	31	54	55			24	73	75	49	57	67	66	65		71	62	70	53	64	17	25	42	24	26																			1202	0.369278
348	Neu5Aca2-6Galb1-4GlcNAcb1-2Mana1-3Manb1-4GlcNAcb1-4GlcNAc-Sp12		27	35	23	25	41	40			23	72	65	66	66	44	65	78	25	57	37	45	36	40	49	26	54	18	18	18								31	54									1178	0.361905
482	Neu5Aca2-6Galb1-4GlcNAcb1-2Mana1-6(Neu5Aca2-6Galb1-4GlcNAcb1-2Mana1-3)Manb1-4GlcNAcb1-4(Fuca1-6)GlcNAcb-Sp24		61	40	35	36	59	58			38	86	69	52	63	52	64	64	16	57	56	68	32	43	30	25	40	17		15																		1176	0.36129
268	Neu5Aca2-6Galb1-4GlcNAcb-Sp0			52	17		22	22			13	54	59	68	49	36	56	45	26	60	31	36	32	44	20	26	38	40	43	46	9					12		55	54		14	34						1113	0.341935
346	Mana1-6(Neu5Aca2-6Galb1-4GlcNAcb1-2Mana1-3)Manb1-4GlcNAcb1-4GlcNAc-Sp12		24	37	19	18	37	34			22	63	62	70	66	58	68	79	26	65	23	27	38	36	45	28	61	17										19	38									1080	0.331797
463	Neu5Aca2-6Galb1-4GlcNAcb1-2Mana1-6(GlcNAcb1-4)(Neu5Aca2-6Galb1-4GlcNAcb1-2Mana1-3)Manb1-4GlcNAcb1-4GlcNAcb-Sp21		30	52	25	22	41	40			25	80	70	20	86	68	58	73		66	31	20	28	34	22	21	63	24	20																			1019	0.313057
326	Neu5Aca2-3Galb1-4GlcNAcb1-2Mana1-6(Neu5Aca2-6Galb1-4GlcNAcb1-2Mana1-3)Manb1-4GlcNAcb1-4GlcNAcb-Sp12		20	59	16	16	42	43			19	56	69	56	53	48	59	51	21	71	31	39	31	45			58																16		39	30	25	1013	0.311214
56	Neu5Aca2-6Galb1-4GlcNAcb1-2Mana1-6(Neu5Aca2-6Galb1-4GlcNAcb1-2Man-a1-3)Manb1-4GlcNAcb1-4GlcNAcb-Sp21		20	43	18	19	36	34			22	59	67	53	51	55	72	59	20	66	42	40	26	52	30	17	53	22																	23			999	0.306912
347	Neu5Aca2-6Galb1-4GlcNAcb1-2Mana1-6Manb1-4GlcNAcb1-4GlcNAc-Sp12		46	43	34	35	42	41			29	78	62	59	78	54	53	72		51			22		35		64	35	39	27																		999	0.306912
410	Galb1-4GlcNAcb1-6(Neu5Aca2-6Galb1-3GlcNAcb1-3)Galb1-4Glc-Sp21						18					45	33	70	35	34	47	32	36	64		16	19	34		16	28	27	21	21						49	53	73	77		22	53						923	0.283564
319	Galb1-4GlcNAcb1-2Mana1-6(Neu5Aca2-6Galb1-4GlcNAcb1-2Mana1-3)Manb1-4GlcNAcb1-4GlcNAcb-Sp12						27	24			16	59	58	71	72	60	61	64	28	61	24	22	51	35	29	19	28	15											25									849	0.260829
366	Neu5Aca2-6GlcNAcb1-4GlcNAc-Sp21		36	35	27	34	32	28		13	99	83	49		44	40	35	49		38				21	27	18	38	38					13															797	0.244854
318	Neu5Aca2-6Galb1-4GlcNAcb1-2Mana1-6(Neu5Aca2-3Galb1-4GlcNAcb1-2Mana1-3)Manb1-4GlcNAcb1-4GlcNAcb-Sp12			46	15	13	34	36				55	54	28	76	38	45	53		54							47																36		40	48	31	749	0.230108
320	GlcNAcb1-2Mana1-6(Neu5Aca2-6Galb1-4GlcNAcb1-2Mana1-3)Manb1-4GlcNAcb1-4GlcNAcb-Sp12		20	32	13	11	26	24				70	58	56	70	51	51	61	13	51					26		60																					693	0.212903
345	Neu5Aca2-6Galb1-4GlcNAcb1-2Mana1-6(Mana1-3)Manb1-4GlcNAcb1-4GlcNAc-Sp12			30		14	24	21			12	68	45	58	75	48	56	68		54					28		56	17	19																			693	0.212903
273	Neu5Aca2-6Galb1-4Glcb-Sp8											47	53		54	69	78	78		76	25	25	29	40	54		39																					667	0.204916
10	Neu5Aca-Sp11								53	39					43	31	57	39		53	50	65	23		33		22																		64	24	39	635	0.195084
477	Neu5Aca2-6Galb1-4GlcNAcb1-6(Galb1-3GlcNAcb1-3)Galb1-4Glcb-Sp21						15				12	43	36	49	41	26	50	41		55	17	16		32		11	26	22	24	23								26	39									604	0.185561
308	Neu5Aca2-6Galb1-4GlcNAcb1-2Mana1-6(GlcNAcb1-2Mana1-3)Manb1-4GlcNAcb1-4GlcNAcb-Sp12			31			18					44	43	44	39	32	72	49		62	21	19		24			43																					541	0.166206
377	Neu5Aca2-6Galb1-4GlcNAcb1-3GalNAc-Sp14		27	67	14	15	21	21				38	40		37		66	30		49				25			29																					479	0.147158
138	Neu5Aca2-6(Galb1-3)GlcNAcb1-4Galb1-4Glcb-Sp10				12				93	87	68	52			42						17	17						16																				404	0.124117
251	Neu5Aca2-3Galb1-4(6S)GlcNAcb-Sp8																																81	76									13		64	99	39	372	0.114286
9	Neu5Aca-Sp8								46	11					25		37			27	39	38			40																				35		17	315	0.0967742
325	Neu5Aca2-3Galb1-4GlcNAcb1-2Mana1-6(Neu5Aca2-3Galb1-4GlcNAcb1-2Mana1-3)Manb1-4GlcNAcb1-4GlcNAcb-Sp12							16					33																								12						53		84	55	47	300	0.0921659
274	Neu5Aca2-6Galb-Sp8														51	33	54	39		42																							15		21	24	19	298	0.0915515
252	Neu5Aca2-3Galb1-4(Fuca1-3)(6S)GlcNAcb-Sp8																																100	84											33	34	25	276	0.0847926
258	Neu5Aca2-3Galb1-4GlcNAcb1-3Galb1-4GlcNAcb1-3Galb1-4GlcNAcb-Sp0																																										61		90	71	40	262	0.0804916
265	Neu5Aca2-6GalNAca-Sp8														50	22	30	30			23	25																							40		36	256	0.0786482
301	Neu5Aca2-6Galb1-4GlcNAcb1-2Mana1-6(Galb1-4GlcNAcb1-2Mana1-3)Manb1-4GlcNAcb1-4GlcNAcb-Sp12			19			22	19				60	37	42											15		41																					255	0.078341
460	Neu5Aca2-3Galb1-4GlcNAcb1-4Mana1-6(GlcNAcb1-4)(Neu5Aca2-3Galb1-4GlcNAcb1-4(Neu5Aca2-3Galb1-4GlcNAcb1-2)Mana1-3)Manb1-4GlcNAcb1-4GlcNAcb-Sp21																																										48		71	64	46	229	0.0703533
462	Neu5Aca2-3Galb1-4GlcNAcb1-6(Neu5Aca2-3Galb1-4GlcNAcb1-2)Mana1-6(GlcNAcb1-4)(Neu5Aca2-3Galb1-4GlcNAcb1-2Mana1-3)Manb1-4GlcNAcb1-4GlcNAcb-Sp21																																				11						50		66	59	42	228	0.0700461
461	Neu5Aca2-3Galb1-4GlcNAcb1-6(Neu5Aca2-3Galb1-4GlcNAcb1-2)Mana1-6(GlcNAcb1-4)(Neu5Aca2-3Galb1-4GlcNAcb1-2Mana1-3)Manb1-4GlcNAcb1-4GlcNAcb-Sp21												26																														40		52	61	42	221	0.0678955
261	Neu5Aca2-3Galb1-4GlcNAcb1-3Galb1-4GlcNAcb-Sp0																																										44		80	46	38	208	0.0639017
241	Neu5Aca2-3Galb1-4(Neu5Aca2-3Galb1-3)GlcNAcb-Sp8																																												76	70	46	192	0.0589862
459	Neu5Aca2-3Galb1-4GlcNAcb1-2Mana1-6(GlcNAcb1-4)(Neu5Aca2-3Galb1-4GlcNAcb1-2Mana1-3)Manb1-4GlcNAcb1-4GlcNAcb-Sp21																																										35		52	51	44	182	0.055914
80	Fuca1-4GlcNAcb-Sp8																												88	41			38	12														179	0.0549923
286	Neu5Gca2-6Galb1-4GlcNAcb-Sp0										13	50	32			20	36			27																												178	0.0546851
46	Neu5Aca2-3(6S)Galb1-4GlcNAcb-Sp8																													18															42	80	35	175	0.0537634
418	GalNAca1-3(Fuca1-2)Galb1-4(Fuca1-3)GlcNAcb1-3GalNAc-Sp14																						26						58	29			18	43														174	0.0534562
295	Neu5Aca2-3Galb1-4GlcNAcb1-3Galb1-3GlcNAcb-Sp0																																										37		48	48	34	167	0.0513057
441	Neu5Aca2-3Galb1-4GlcNAcb1-3Galb-Sp8																																										36		48	45	35	164	0.050384
235	Neu5Aca2-6(Neu5Aca2-3)GalNAca-Sp8									15																																			47	68	34	164	0.050384
288	Neu5Aca2-3Galb1-4GlcNAcb1-6(Galb1-3)GalNAca-Sp14																																										31		62	36	34	163	0.0500768
259	Neu5Aca2-3Galb1-4GlcNAcb-Sp0																																										30		63	39	29	161	0.0494624
483	Neu5Aca2-3Galb1-4GlcNAcb1-2Mana1-6(Neu5Aca2-3Galb1-4GlcNAcb1-2Mana1-3)Manb1-4GlcNAcb1-4(Fuca1-6)GlcNAcb-Sp24																																										24		65	38	33	160	0.0491551
238	Neu5Aca2-3Galb1-3(6S)GlcNAc-Sp8																																										15		60	56	28	159	0.0488479
260	Neu5Aca2-3Galb1-4GlcNAcb-Sp8																																										36		46	43	33	158	0.0485407
247	Neu5Aca2-3Galb1-3GlcNAcb1-3Galb1-4GlcNAcb-Sp0																																										22		46	62	26	156	0.0479263
592	Neu5Aca2-3Galb1-4GlcNAcb1-3Galb1-4GlcNAcb1-3GalNAca-Sp14																																										33		55	38	29	155	0.047619
317	Neu5Aca2-3Galb1-4GlcNAcb1-6(Neu5Aca2-3Galb1-3)GalNAca-Sp14																																										30		46	43	34	153	0.0470046
471	Neu5Aca2-3Galb1-4GlcNAcb1-6(Neu5Aca2-3Galb1-4GlcNAcb1-3)GalNAca-Sp14																																										27		57	36	33	153	0.0470046
526	Neu5Aca2-3Galb1-3GlcNAcb1-2Mana-Sp0																																										12		53	54	29	148	0.0454685
237	Neu5Aca2-3GalNAcb1-4GlcNAcb-Sp0						20	19					45				24	25			14																											147	0.0451613
243	Neu5Aca2-6(Neu5Aca2-3Galb1-3)GalNAca-Sp8																																										13		56	39	36	144	0.0442396
230	Neu5Aca2-3(6S)Galb1-4(Fuca1-3)GlcNAcb-Sp8																													18															46	41	33	138	0.0423963
600	Neu5Aca2-3Galb1-4GlcNAcb1-3Galb1-4GlcNAcb1-6(Galb1-3)GalNAca-Sp14																																										26		53	27	32	138	0.0423963
263	Neu5Aca2-3Galb1-4Glcb-Sp0																																										30		52	29	27	138	0.0423963
596	Neu5Aca2-3Galb1-4GlcNAcb1-3Galb1-4GlcNAcb1-6(Neu5Aca2-3Galb1-4GlcNAcb1-3Galb1-4GlcNAcb1-3)GalNAca-Sp14																																										33		62		39	134	0.0411674
264	Neu5Aca2-3Galb1-4Glcb-Sp8																																										27		38	34	29	128	0.0393241
242	Neu5Aca2-3Galb1-3(6S)GalNAca-Sp8																																										17		51	22	36	126	0.0387097
223	Neu5Aca2-3Galb1-3GalNAca-Sp8																																										16		36	47	26	125	0.0384025
272	Neu5Aca2-6Galb1-4Glcb-Sp0																																										22		42	33	25	122	0.0374808
253	Neu5Aca2-3Galb1-4(Fuca1-3)GlcNAcb1-3Galb1-4(Fuca1-3)GlcNAcb1-3Galb1-4(Fuca1-3)GlcNAcb-Sp0																																												40	41	31	112	0.0344086
7	Fuca-Sp9								47	14																			45																			106	0.0325653
250	Neu5Aca2-3Galb1-3GlcNAcb-Sp8																																												47	33	25	105	0.0322581
244	Neu5Aca2-6(Neu5Aca2-3Galb1-3)GalNAca-Sp14																																												50	18	32	100	0.030722
294	Neu5Aca2-3Galb1-3GlcNAcb1-3Galb1-3GlcNAcb-Sp0																																												34	45	20	99	0.0304147
249	Neu5Aca2-3Galb1-3GlcNAcb-Sp0																																												35	43	21	99	0.0304147
491	Neu5Aca2-3Galb1-3GlcNAcb1-6GalNAca-Sp14												36																																36	22		94	0.0288786
246	Neu5Aca2-3Galb1-3GalNAcb1-3Gala1-4Galb1-4Glcb-Sp0																																												33	38	21	92	0.0282642
245	Neu5Aca2-3Galb-Sp8																																												40	28	23	91	0.027957
493	Galb1-4(Fuca1-3)GlcNAcb1-6(Neu5Aca2-6(Neu5Aca2-3Galb1-3)GlcNAcb1-3)Galb1-4Glc-Sp21																																												43	24	22	89	0.0273425
363	Gala1-3Galb1-4GlcNAcb1-2Mana1-6(Gala1-3Galb1-4GlcNAcb1-2Mana1-3)Manb1-4GlcNAcb1-4GlcNAcb-Sp20																						86																									86	0.0264209
399	Neu5Aca2-3Galb1-3GlcNAcb1-3GalNAca-Sp14																																												37	27	20	84	0.0258065
534	Neu5Aca2-3Galb1-4(Fuca1-3)GlcNAcb1-2Mana-Sp0																																												29	30	25	84	0.0258065
240	Neu5Aca2-3Galb1-3(Fuca1-4)GlcNAcb1-3Galb1-4(Fuca1-3)GlcNAcb-Sp0																																												36	24	22	82	0.025192
376	Neu5Aca2-3Galb1-4GlcNAcb1-3GalNAc-Sp14																																												38	18	26	82	0.025192
24	(3S)Galb1-4(Fuca1-3)(6S)Glc-Sp0								41	12													23																									76	0.0233487
255	Neu5Aca2-3Galb1-4(Fuca1-3)GlcNAcb-Sp8																																												23	20	24	67	0.0205837
257	Neu5Aca2-3Galb1-4(Fuca1-3)GlcNAcb1-3Galb1-4GlcNAcb-Sp8																																												43		22	65	0.0199693
307	GlcAb1-3GlcNAcb-Sp8									62																																						62	0.0190476
604	GlcNAcb1-6(Neu5Aca2-3Galb1-3)GalNAca-Sp14																																												26	33		59	0.018126
474	Neu5Aca2-3Galb1-3GlcNAcb1-6(Neu5Aca2-3Galb1-4GlcNAcb1-2)Mana1-6(Neu5Aca2-3Galb1-3GlcNAcb1-2Mana1-3)Manb1-4GlcNAcb1-4GlcNAcb-Sp19																																												37		18	55	0.0168971
256	Neu5Aca2-3Galb1-4(Fuca1-3)GlcNAcb1-3Galb-Sp8																																													27	27	54	0.0165899
5	GalNAca-Sp15								39	15																																						54	0.0165899
3	Mana-Sp8								36	15																																						51	0.0156682
378	Neu5Aca2-3Galb1-4(Fuca1-3)GlcNAcb1-3GalNAca-Sp14								21														29																									50	0.015361
98	GalNAcb1-4GlcNAcb-Sp0								38	11																																						49	0.0150538
234	Neu5Aca2-3Galb1-3GalNAcb1-4(Neu5Aca2-3)Galb1-4Glcb-Sp0																																												33		15	48	0.0147465
13	Glcb-Sp8								36	11																																						47	0.0144393
547	Galb1-4GlcNAcb1-3Galb1-4GlcNAcb1-3Galb1-4GlcNAcb1-2Mana1-6(Galb1-4GlcNAcb1-3Galb1-4GlcNAcb1-3Galb1-4GlcNAcb1-2Mana1-3)Manb1-4GlcNAcb1-4GlcNAcb-Sp12								24														23																									47	0.0144393
603	Neu5Aca2-3Galb1-4GlcNAcb1-3Galb1-4GlcNAcb1-2Mana1-6(Neu5Aca2-3Galb1-4GlcNAcb1-3Galb1-4GlcNAcb1-2Mana1-3)Manb1-4GlcNAcb1-4GlcNAcb-Sp12																																												46			46	0.0141321
2	Glca-Sp8								30	16																																						46	0.0141321
254	Neu5Aca2-3Galb1-4(Fuca1-3)GlcNAcb-Sp0																																													23	22	45	0.0138249
392	GalNAcb1-4(Neu5Aca2-3)Galb1-4GlcNAcb1-3GalNAca-Sp14								23														22																									45	0.0138249
361	Fuca1-2Galb1-4GlcNAcb1-2Mana1-6(Fuca1-2Galb1-4GlcNAcb1-2Mana1-3)Manb1-4GlcNAcb1-4GlcNAcb-Sp20																						44																									44	0.0135177
571	Galb1-3GlcNAcb1-3Galb1-4GlcNAcb1-3Galb1-4GlcNAcb1-6(Galb1-3GlcNAcb1-3Galb1-4GlcNAcb1-3Galb1-4GlcNAb1-2)Mana1-6(Galb1-3GlcNAcb1-3Galb1-4GlcNAcb1-3Galb1-4GlcNAcb1-2Mana1-3)Manb1-4GlcNAcb1-4(Fuca1-6)GlcNAcb-Sp24								23														21																									44	0.0135177
1	Gala-Sp8								31	11																																						42	0.0129032
97	GalNAcb1-4(Fuca1-3)GlcNAcb-Sp0								41																																							41	0.012596
560	Gala1-3Galb1-4GlcNAcb1-2Mana1-6(Gala1-3Galb1-4GlcNAcb1-2Mana1-3)Manb1-4GlcNAcb1-4GlcNAc-Sp24									16													25																									41	0.012596
543	Neu5Gca2-3Galb1-4GlcNAcb1-3Galb1-4GlcNAcb1-2Mana1-6(Neu5Gca2-3Galb1-4GlcNAcb1-3Galb1-4GlcNAcb1-2Mana1-3)Manb1-4GlcNAcb1-4GlcNAcb-Sp24																																												40			40	0.0122888
14	Manb-Sp8								26	12																																						38	0.0116743
92	GalNAca1-3Galb-Sp8																						37																									37	0.0113671
489	Gala1-3Galb1-3GlcNAcb1-6GalNAca-Sp14																						37																									37	0.0113671
565	Galb1-4GlcNAcb1-3Galb1-4GlcNAcb1-3Galb1-4GlcNAcb1-3Galb1-4GlcNAcb1-3Galb1-4GlcNAcb1-2Mana1-6(Galb1-4GlcNAcb1-3Galb1-4GlcNAcb1-3Galb1-4GlcNAcb1-3Galb1-4GlcNAcb1-3Galb1-4GlcNAcb1-2Mana1-3)Manb1-4GlcNAcb1-4GlcNAcb-Sp25																		16				20																									36	0.0110599
23	6S(3S)Galb1-4GlcNAcb-Sp0								35																																							35	0.0107527
342	GlcNAca1-4Galb1-4GlcNAcb1-3Galb1-4(Fuca1-3)GlcNAcb1-3Galb1-4(Fuca1-3)GlcNAcb-Sp0																						34																									34	0.0104455
416	Fuca1-2Galb1-4(Fuca1-3)GlcNAcb1-3GalNAca-Sp14																						34																									34	0.0104455
458	Galb1-4GlcNAcb1-6(Galb1-4GlcNAcb1-2)Mana1-6(Galb1-4GlcNAcb1-2Mana1-3)Manb1-4GlcNAcb1-4GlcNAcb-Sp19																						34																									34	0.0104455
110	Gala1-3GalNAca-Sp8								32																																							32	0.00983103
583	GlcNAcb1-3Galb1-4GlcNAcb1-3Galb1-4GlcNAcb1-6(GlcNAcb1-3Galb1-4GlcNAcb1-3Galb1-4GlcNAb1-2)Mana1-6(GlcNAcb1-3Galb1-4GlcNAcb1-3Galb1-4GlcNAcb1-2Mana1-3)Manb1-4GlcNAcb1-4(Fuca1-6)GlcNAcb-Sp24								32																																							32	0.00983103
11	Neu5Acb-Sp8								31																																							31	0.00952381
558	GlcNAcb1-3Galb1-4GlcNAcb1-6(GlcNAcb1-3Galb1-4GlcNAcb1-2)Mana1-6(GlcNAcb1-3Galb1-4GlcNAcb1-2Man a1-3)Manb1-4GlcNAcb1-4GlcNAc-Sp24																						31																									31	0.00952381
577	Galb1-4GlcNAcb1-3Galb1-4GlcNAcb1-3Galb1-4GlcNAcb1-2Mana1-6(Galb1-4GlcNAcb1-3Galb1-4GlcNAcb1-3Galb1-4GlcNAcb1-2Mana1-3)Manb1-4GlcNAcb1-4(Fuca1-6)GlcNAcb-Sp24																																	31														31	0.00952381
581	Galb1-4GlcNAcb1-3Galb1-4GlcNAcb1-3Galb1-4GlcNAcb1-3Galb1-4GlcNAcb1-3Galb1-4GlcNAcb1-2Mana1-6(Galb1-4GlcNAcb1-3Galb1-4GlcNAcb1-3Galb1-4GlcNAcb1-3Galb1-4GlcNAcb1-3Galb1-4GlcNAcb1-2Mana1-3)Manb1-4GlcNAcb1-4(Fuca1-6)GlcNAcb-Sp19								31																																							31	0.00952381
43	(6S)Galb1-4Glcb-Sp8																						30																									30	0.00921659
487	Neu5Aca2-6Galb1-4GlcNAcb1-6(Fuca1-2Galb1-4(Fuca1-3)GlcNAcb1-3)Galb1-4Glc-Sp21																			29																												29	0.00890937
12	Galb-Sp8								29																																							29	0.00890937
20	Galb1-4GlcNAcb1-6(Galb1-4GlcNAcb1-3)GalNAc-Sp14								29																																							29	0.00890937
290	Galb1-4(Fuca1-3)(6S)GlcNAcb-Sp0								29																																							29	0.00890937
490	Galb1-3(Fuca1-4)GlcNAcb1-6GalNAca-Sp14																						29																									29	0.00890937
132	Galb1-4GlcNAcb1-6GalNAc-Sp14								28																																							28	0.00860215
324	Galb1-3GlcNAcb1-2Mana1-6(Galb1-3GlcNAcb1-2Mana1-3)Manb1-4GlcNAcb1-4GlcNAcb-Sp19																						28																									28	0.00860215
15	GalNAcb-Sp8								27																																							27	0.00829493
365	Fuca1-4(Galb1-3)GlcNAcb1-2Mana1-6(Fuca1-4(Galb1-3)GlcNAcb1-2Mana1-3)Manb1-4GlcNAcb1-4(Fuca1-6)GlcNAcb-Sp22																						27																									27	0.00829493
395	Gala1-3Galb1-3(Fuca1-4)GlcNAcb1-2Mana1-6(Gala1-3Galb1-3(Fuca1-4)GlcNAcb1-2Mana1-3)Manb1-4GlcNAcb1-4GlcNAc-Sp19																						27																									27	0.00829493
446	Fuca1-2Galb1-4(Fuca1-3)GlcNAcb1-2Mana1-6(Fuca1-2Galb1-4(Fuca1-3)GlcNAcb1-4(Fuca1-2Galb1-4(Fuca1-3)GlcNAcb1-2)Mana1-3)Manb1-4GlcNAcb1-4GlcNAcb-Sp12																						27																									27	0.00829493
582	Galb1-4GlcNAcb1-3Galb1-4GlcNAcb1-6(Galb1-4GlcNAcb1-3Galb1-4GlcNAb1-2)Mana1-6(Galb1-4GlcNAcb1-3Galb1-4GlcNAcb1-2Mana1-3)Manb1-4GlcNAcb1-4(Fuca1-6)GlcNAcb-Sp24																						27																									27	0.00829493
329	Neu5,9Ac2a2-3Galb1-3GlcNAcb-Sp0																																													26		26	0.00798771
224	Neu5Aca2-3Galb1-3GalNAca-Sp14																																													25		25	0.00768049
109	Gala1-4(Gala1-3)Galb1-4GlcNAcb-Sp8								25																																							25	0.00768049
426	Fuca1-2Galb1-3GlcNAcb1-2Mana1-6(Fuca1-2Galb1-3GlcNAcb1-2Mana1-3)Manb1-4GlcNAcb1-4(Fuca1-6)GlcNAcb-Sp22								25																																							25	0.00768049
239	Neu5Aca2-3Galb1-3(Fuca1-4)GlcNAcb-Sp8																																												24			24	0.00737327
6	Fuca-Sp8								24																																							24	0.00737327
96	GalNAcb1-3Gala1-4Galb1-4GlcNAcb-Sp0								24																																							24	0.00737327
156	Galb1-4(6S)Glcb-Sp8								24																																							24	0.00737327
168	Galb1-4GlcNAcb-Sp0								24																																							24	0.00737327
372	Gala1-3Galb1-4(Fuca1-3)GlcNAcb1-2Mana1-6(Gala1-3Galb1-4(Fuca1-3)GlcNAcb1-2Mana1-3)Manb1-4GlcNAcb1-4GlcNAcb-Sp20																						24																									24	0.00737327
485	Galb1-4GlcNAcb1-6(Galb1-4GlcNAcb1-2)Mana1-6(Galb1-4GlcNAcb1-2Mana1-3)Manb1-4GlcNAcb1-4(Fuca1-6)GlcNAcb-Sp24																						24																									24	0.00737327
584	Galb1-4GlcNAcb1-3Galb1-4GlcNAcb1-3Galb1-4GlcNAcb1-6(Galb1-4GlcNAcb1-3Galb1-4GlcNAcb1-3Galb1-4GlcNAb1-2)Mana1-6(Galb1-4GlcNAcb1-3Galb1-4GlcNAcb1-3Galb1-4GlcNAcb1-2Mana1-3)Manb1-4GlcNAcb1-4(Fuca1-6)GlcNAcb-Sp24																						24																									24	0.00737327
22	6S(3S)Galb1-4(6S)GlcNAcb-Sp0								23																																							23	0.00706605
117	Gala1-3Galb1-4Glc-Sp10																						23																									23	0.00706605
144	Galb1-3GalNAcb1-4(Neu5Aca2-3)Galb1-4Glcb-Sp0								23																																							23	0.00706605
354	Galb1-3GlcNAcb1-2Mana1-6(Galb1-3GlcNAcb1-2Mana1-3)Manb1-4GlcNAcb1-4(Fuca1-6)GlcNAcb-Sp22																						23																									23	0.00706605
370	GalNAca1-3(Fuca1-2)Galb1-4GlcNAcb1-2Mana1-6(GalNAca1-3(Fuca1-2)Galb1-4GlcNAcb1-2Mana1-3)Manb1-4GlcNAcb1-4GlcNAcb-Sp20																						23																									23	0.00706605
173	GlcNAca1-3Galb1-4GlcNAcb-Sp8								22																																							22	0.00675883
362	Fuca1-2Galb1-4(Fuca1-3)GlcNAcb1-2Mana1-6(Fuca1-2Galb1-4(Fuca1-3)GlcNAcb1-2Mana1-3)Manb1-4GlcNAcb1-4GlcNAb-Sp20								22																																							22	0.00675883
541	Galb1-4GlcNAcb1-3Galb1-4GlcNAcb1-2Mana1-6(Galb1-4GlcNAcb1-3Galb1-4GlcNAcb1-2Mana1-3)Manb1-4GlcNAcb1-4GlcNAcb-Sp12																						22																									22	0.00675883
559	Galb1-4GlcNAcb1-3Galb1-4GlcNAcb1-6(Galb1-4GlcNAcb1-3Galb1-4GlcNAcb1-2)Mana1-6(Galb1-4GlcNAcb1-3Galb1-4GlcNAcb1-2Mana1-3)Mana1-4GlcNAcb1-4GlcNAc-Sp24								22																																							22	0.00675883
575	Galb1-4GlcNAcb1-3Galb1-4GlcNAcb1-2Mana1-6(Galb1-4GlcNAcb1-3Galb1-4GlcNAcb1-2Mana1-3)Manb1-4GlcNAcb1-4(Fuca1-6)GlcNAcb-Sp24																						22																									22	0.00675883
21	GlcNAcb1-6(GlcNAcb1-4)(GlcNAcb1-3)GlcNAc-Sp8								21																																							21	0.00645161
299	Neu5Aca2-3Galb1-4(Fuca1-3)GlcNAcb1-6(Galb1-3)GalNAca-Sp14																						21																									21	0.00645161
403	Gala1-4Galb1-3GlcNAcb1-2Mana1-6(Gala1-4Galb1-3GlcNAcb1-2Mana1-3)Manb1-4GlcNAcb1-4GlcNAcb-Sp19																						21																									21	0.00645161
33	(3S)Galb1-4(Fuca1-3)GlcNAc-Sp8								20																																							20	0.00614439
404	Gala1-4Galb1-4GlcNAcb1-2Mana1-6(Gala1-4Galb1-4GlcNAcb1-2Mana1-3)Manb1-4GlcNAcb1-4GlcNAcb-Sp24																						20																									20	0.00614439
456	Neu5Aca2-6Galb1-4GlcNAcb1-6(Fuca1-2Galb1-3GlcNAcb1-3)Galb1-4Glc-Sp21																																						19									19	0.00583717
553	Neu5Aca2-8Neu5Gca2-3Galb1-4GlcNAc-Sp0																		18																													18	0.00552995
136	Neu5Aca2-6(Galb1-3)GalNAca-Sp14																																														16	16	0.00491551
34	(3S)Galb1-4(6S)GlcNAcb-Sp0									16																																						16	0.00491551
282	Neu5Gca2-3Galb1-4(Fuca1-3)GlcNAcb-Sp0																																														16	16	0.00491551
328	Neu5,9Ac2a2-3Galb1-4GlcNAcb-Sp0																																														16	16	0.00491551
557	Neu5Aca2-8Neu5Aca2-3Galb1-4GlcNAc-Sp0																																15															15	0.00460829
